# Supplementary material for: There You Are! Automated Detection of Indris’ Songs on Features Extracted from Passive Acoustic Recordings
Source: Animals (Basel). 2023 Jan 9;13(2):241. doi: 10.3390/ani13020241 (PMC9855168; doi:10.3390/ani13020241)
Supplement: Supplementary file 1 [file animals-13-00241-s001.zip]

Archive with 4 entries (4 files):
- animals-2116428-Supplementary Materials.pdf
- Sample_extracted_features.csv
- Sample_recording.wav
- Sample_spectrogram.pdf
