# Supplementary material for: There You Are! Automated Detection of Indris’ Songs on Features Extracted from Passive Acoustic Recordings
Source: Animals (Basel). 2023 Jan 9;13(2):241. doi: 10.3390/ani13020241 (PMC9855168; doi:10.3390/ani13020241)
Supplement: Supplementary file 1 [file animals-13-00241-s001.zip › Sample_extracted_features.csv]

	time_01	time_02	time_03	time_04	time_05	time_06	time_07	time_08	time_09	time_10	time_11	time_12	time_13	time_14	time_15	time_16	time_17	time_18	time_19	time_20	time_21	time_22	time_23	time_24	time_25	time_26	time_27	time_28	time_29	time_30
band_18	0.3769	0.4019	0.3331	0.3367	0.3386	0.5164	0.3564	0.3688	0.336	0.4433	0.3464	0.3319	0.3283	0.3905	0.364	0.3621	0.5281	0.3474	0.3374	0.3398	0.3276	0.5188	0.4198	0.6055	0.5026	0.5533	0.3333	0.5943	0.5064	0.3307
band_17	0.3112	0.3148	0.3005	0.3019	0.3293	0.33	0.3376	0.3274	0.3243	0.4895	0.5031	0.3071	0.3355	0.3607	0.3581	0.3388	0.3771	0.3336	0.3274	0.3112	0.3069	0.34	0.4226	0.4162	0.3981	0.3548	0.3124	0.3998	0.4221	0.346
band_16	0.5705	0.5745	0.5545	0.5595	0.6167	0.6048	0.565	0.5679	0.5676	0.6917	0.7019	0.5643	0.5986	0.605	0.5831	0.5829	0.579	0.5917	0.6021	0.5879	0.59	0.596	0.596	0.6076	0.5955	0.5879	0.5724	0.6293	0.6917	0.6188
band_15	0.5433	0.5307	0.5188	0.5345	0.5593	0.5598	0.53	0.5271	0.5479	0.6057	0.5686	0.5833	0.5793	0.5795	0.5824	0.5869	0.6031	0.5874	0.5898	0.5862	0.5905	0.599	0.6093	0.6071	0.5974	0.6005	0.6093	0.6083	0.6269	0.6129
band_14	0.3183	0.2879	0.2764	0.3557	0.3095	0.3007	0.3021	0.306	0.3205	0.3879	0.3255	0.3629	0.3281	0.3536	0.375	0.379	0.4102	0.3621	0.3417	0.3964	0.3588	0.3979	0.4326	0.4095	0.3864	0.3655	0.3469	0.3517	0.4074	0.4179
band_13	0.4402	0.251	0.2438	0.4457	0.3069	0.2888	0.2645	0.2579	0.2517	0.3307	0.2021	0.4498	0.2181	0.2779	0.3105	0.3424	0.4843	0.3505	0.2919	0.4812	0.3562	0.4636	0.4281	0.3552	0.319	0.2531	0.2064	0.2438	0.4988	0.465
band_12	0.8086	0.4264	0.4388	0.5252	0.3686	0.3495	0.3148	0.3079	0.4057	0.37	0.3207	0.836	0.4467	0.2531	0.289	0.379	0.8421	0.4431	0.3233	0.5302	0.4288	0.4857	0.4498	0.4029	0.3448	0.2769	0.2676	0.4252	0.5202	0.8348
band_11	0.9817	0.6174	0.594	0.7045	0.5036	0.5312	0.4662	0.4674	0.6748	0.6805	0.6414	1	0.595	0.4895	0.3948	0.4619	1	0.5738	0.411	0.6836	0.5486	0.4943	0.4905	0.5721	0.4326	0.5714	0.4993	0.6957	0.7269	1
band_10	0.3964	0.3869	0.3679	0.3864	0.4064	0.3543	0.3264	0.2524	0.264	0.3024	0.265	0.2988	0.4288	0.4298	0.4352	0.4526	0.4729	0.4745	0.471	0.494	0.4764	0.4624	0.465	0.4824	0.4676	0.3248	0.3038	0.2521	0.2857	0.294
band_09	0.351	0.3998	0.4262	0.2555	0.2636	0.2538	0.2371	0.2017	0.2269	0.3298	0.195	0.2857	0.2893	0.2964	0.3283	0.3421	0.3657	0.2914	0.274	0.2774	0.2783	0.3048	0.3636	0.364	0.3376	0.2848	0.246	0.2236	0.226	0.3017
band_08	0.4455	0.4102	0.444	0.2438	0.2255	0.2157	0.2162	0.2014	0.2767	0.3817	0.2255	0.4538	0.2131	0.2433	0.2367	0.2505	0.4733	0.2002	0.159	0.2324	0.2398	0.2357	0.3217	0.3388	0.2852	0.2517	0.2398	0.2688	0.234	0.4662
band_07	0.3521	0.5257	0.4695	0.1367	0.159	0.1902	0.2002	0.1876	0.2074	0.3748	0.1474	0.1248	0.1312	0.2202	0.2019	0.235	0.2167	0.144	0.1219	0.1231	0.1731	0.2224	0.3271	0.3402	0.285	0.2333	0.2069	0.1655	0.1467	0.131
band_06	0.3055	0.5257	0.2726	0.1231	0.1552	0.1945	0.2436	0.2026	0.2243	0.4067	0.1452	0.1298	0.1348	0.2731	0.2695	0.2467	0.2264	0.1512	0.125	0.1295	0.1514	0.255	0.3543	0.3862	0.3019	0.2455	0.1976	0.1755	0.1529	0.1312
band_05	0.3236	0.5914	0.6419	0.1336	0.1638	0.1931	0.1981	0.19	0.2086	0.4264	0.1374	0.1317	0.1321	0.29	0.2955	0.2421	0.2193	0.1462	0.1195	0.1298	0.1462	0.2514	0.3521	0.385	0.3019	0.2474	0.1902	0.1714	0.151	0.1279
band_04	0.4631	0.5938	0.6138	0.1507	0.1762	0.1998	0.2052	0.1969	0.2126	0.5362	0.149	0.1507	0.1374	0.3348	0.3176	0.2476	0.229	0.1529	0.1207	0.1371	0.1479	0.2564	0.3638	0.3907	0.3038	0.2626	0.1962	0.1745	0.1607	0.136
band_03	0.2976	0.3193	0.3245	0.1488	0.1864	0.2238	0.324	0.22	0.231	0.5195	0.1581	0.1724	0.164	0.3776	0.361	0.2629	0.2388	0.1562	0.131	0.1505	0.1762	0.2962	0.3798	0.4057	0.314	0.2714	0.2057	0.1845	0.1688	0.1581
band_02	0.1748	0.1476	0.1388	0.1524	0.1821	0.2124	0.2117	0.2105	0.2212	0.5298	0.1505	0.1617	0.1621	0.3745	0.3221	0.2517	0.2362	0.1679	0.1331	0.15	0.1648	0.2638	0.3788	0.3871	0.2902	0.2621	0.2138	0.1902	0.171	0.161
band_01	0.1805	0.144	0.1448	0.1519	0.1955	0.2307	0.2281	0.2255	0.2369	0.611	0.1543	0.1531	0.1614	0.5079	0.4095	0.2762	0.2514	0.1671	0.144	0.1533	0.1767	0.2845	0.4683	0.3962	0.3112	0.2788	0.2233	0.1867	0.1688	0.1564
